# Supplementary material for: Summary of taxonomy changes ratified by the International Committee on Taxonomy of Viruses (ICTV) from the Archaeal Viruses Subcommittee, 2025
Source: J Gen Virol. 2025 Jul 25;106(7):002117. doi: 10.1099/jgv.0.002117 (PMC12451623; doi:10.1099/jgv.0.002117)
Supplement: Uncited Table S1. [file jgv-106-02117-s001.xlsx]

## Sheet: csvfile
2024.001A	Table 1	Operation	Rank	New taxon name	Virus name	Exemplar
2024.001A	Table 1	New taxon	family	Apasviridae
2024.001A	Table 1	New taxon	genus	Agnivirus
2024.001A	Table 1	New taxon	species	Agnivirus brisbanense	magrovirus_A_01	OR863078
2024.002A	Table 2	Operation	Rank	New taxon name	Virus name	Exemplar
2024.002A	Table 2	New taxon	family	Krittikaviridae
2024.002A	Table 2	New taxon	genus	Velanvirus
2024.002A	Table 2	New taxon	species	Velanvirus brisbanense	magrovirus_E_01	PP497039
2024.002A	Table 2	New taxon	order	Adrikavirales
2024.002A	Table 2	New taxon	family	Satyavativiridae
2024.002A	Table 2	New taxon	genus	Vyasavirus
2024.002A	Table 2	New taxon	species	Vyasavirus brisbanense	Poseidoniales virus P01	PP497040
2024.003A	Table 3	Operation	Rank	New taxon name	Virus name	Exemplar
2024.003A	Table 3	New taxon	family	Nipumfusiviridae
2024.003A	Table 3	New taxon	genus	Marefusivirus
2024.003A	Table 3	New taxon	species	Marefusivirus pacificense	Nitrosopumilaceae spindle-shaped virus NMP1	BK067782
2024.003A	Table 3	New taxon	species	Marefusivirus helgoense	Nitrosopumilaceae spindle-shaped virus NMH1	BK067784
2024.003A	Table 3	New taxon	species	Marefusivirus jervisense	Nitrosopumilaceae spindle-shaped virus NMJ1	BK067785
2024.003A	Table 3	New taxon	species	Marefusivirus columbiaense	Nitrosopumilaceae spindle-shaped virus NMC1	BK067789
2024.003A	Table 3	New taxon	species	Marefusivirus montereyense	Nitrosopumilaceae spindle-shaped virus NMM1	BK067790
2024.003A	Table 3	New taxon	genus	Terrafusivirus
2024.003A	Table 3	New taxon	species	Terrafusivirus michiganense	Nitrosopumilaceae spindle-shaped virus NTM1	BK067788
2024.003A	Table 3	New taxon	species	Terrafusivirus tennesseense	Nitrosopumilaceae spindle-shaped virus NTT1	BK067791
2024.003A	Table 3	New taxon	genus	Baiafusivirus
2024.003A	Table 3	New taxon	species	Baiafusivirus delawarense	Nitrosopumilaceae spindle-shaped virus NBD1	BK067787
2024.003A	Table 3	New taxon	species	Baiafusivirus chesapeakense	Nitrosopumilaceae spindle-shaped virus NBC1	BK067786
2024.003A	Table 3	New taxon	genus	Yangshanfusivirus
2024.003A	Table 3	New taxon	species	Yangshanfusivirus mimetica	Nitrosopumilaceae spindle-shaped virus NYM1	BK067792
2024.004A	Table 4	Operation	Rank	New taxon name	Virus name	Exemplar
2024.004A	Table 4	New taxon	phylum	Calorviricota
2024.004A	Table 4	New taxon	class	Caminiviricetes
2024.004A	Table 4	New taxon	order	Ageovirales
2024.004A	Table 4	New taxon	family	Thalassapleoviridae
2024.004A	Table 4	New taxon	genus	Avenivirus
2024.004A	Table 4	New taxon	genus	Aprofuvirus
2024.004A	Table 4	New taxon	genus	Geogavirus
2024.004A	Table 4	New taxon	species	Avenivirus atlanticense	Archaeoglobus veneficus pleomorphic virus 1	BK065155
2024.004A	Table 4	New taxon	species	Aprofuvirus guaymasense	Archaeoglobus profundus pleomorphic virus 1	BK065154
2024.004A	Table 4	New taxon	species	Geogavirus atlanticense	Geoglobus acetivorans pleomorphic virus 1	BK065156
2024.004A	Table 4	New taxon	species	Geogavirus guaymasense	Geoglobus ahangari pleomorphic virus 1	BK065157
2024.004A	Table 4	New taxon	species	Geogavirus pacificense	Thalassapleovirus 2	BK065158
2024.005A	Table 5	Operation	Rank	New taxon name	Virus name	Exemplar
2024.005A	Table 5	New taxon	family	Fuxiviridae
2024.005A	Table 5	New taxon	family	Kunpengviridae
2024.005A	Table 5	New taxon	family	Chiyouviridae
2024.005A	Table 5	New taxon	family	Huangdiviridae
2024.005A	Table 5	New taxon	genus	Taijivirus
2024.005A	Table 5	New taxon	genus	Dafengvirus
2024.005A	Table 5	New taxon	genus	Wargodvirus
2024.005A	Table 5	New taxon	genus	Xuanyuanvirus
2024.005A	Table 5	New taxon	species	Taijivirus yinyang	Bathyarchaeia bifangarchaeales fuxivirus 1	PP467601
2024.005A	Table 5	New taxon	species	Dafengvirus linsing	Bathyarchaeia jinwuousiales Kupengvirus 1	PP467599
2024.005A	Table 5	New taxon	species	Wargodvirus xiongnu	Bathyarchaeia bifangarchaeales chiyouvirus 1	PP467602
2024.005A	Table 5	New taxon	species	Xuanyuanvirus yandi	Bathyarchaeia baizomonadales Huangdivirus 1	QMYA01000001
2024.006A	Table 6	Operation	Rank	New taxon name	Virus name	Exemplar
2024.006A	Table 6	New taxon	family	Usuviridae
2024.006A	Table 6	New taxon	genus	Manusuvirus
2024.006A	Table 6	New taxon	genus	Hewusuvirus
2024.006A	Table 6	New taxon	species	Manusuvirus methanobrevibacteri	Methanobrevibacter smithii tailed virus 1	PP537965
2024.006A	Table 6	New taxon	species	Hewusuvirus methanobrevibacteri	Methanobrevibacter gottschalkii virus vir075	BK068243
2024.007A	Table 7	Operation	Rank	New taxon name	Virus name	Exemplar
2024.007A	Table 7	New taxon	family	Eurekaviridae
2024.007A	Table 7	New taxon	genus	Hesperidvirus
2024.007A	Table 7	New taxon	species	Hesperidvirus aureum	Methanosarcina spindle-shaped virus 1	PQ167755
